# Supplementary material for: XRCC1 protects transcription from toxic PARP1 activity during DNA base excision repair
Source: Nat Cell Biol. 2021 Nov 22;23(12):1287–98. doi: 10.1038/s41556-021-00792-w (PMC8683375; doi:10.1038/s41556-021-00792-w)
Supplement: Supplementary file 2 — Supplementary Table 1: Antibodies used in this study and their application concentrations. Supplementary Table 2: Plasmids used in this study. Supplementary Table 3: Cell lines generated in this study. Supplementary Table 4: siRNA, CRISPR guide and primer sequences used in this study. [file 41556_2021_792_MOESM2_ESM.xlsx]

## Sheet: Supplementary Data Table 1
Antibody:	Provider:	Use:	Cat. No.:	Species:
XRCC1	Novus	IF 1:300 WB 1:8000	NBP1-87154	Rabbit
TUBULIN	Sigma	WB 1:20000	T6074	Mouse
PARP1	BioRad	WB 1:1000	MCA1522G	Mouse
RNAPII	Santa Cruz	WB 1:100	sc-9001	Rabbit
RNAPII	Santa Cruz	WB 1:100	sc-55492	Mouse
NeuN	Millipore	IF 1:500	MAB377	Mouse
RNAPII pS2	Abcam	WB 1:30000	ab5095	Rabbit
RNAPII pS5	Abcam	WB 1:30000	ab5131	Rabbit
ADP-ribose binding reagent	Millipore	IF 1:1000 WB 1:10000	MABE1016	Rabbit
RPA194	Santa Cruz	IF 1:200 WB 1:100	sc-48385	Mouse
NTH1	Santa Cruz	WB 1:200	sc-130644	Mouse
HPF1	Novus	WB 1:1000	NBP1-93973	Rabbit
H2BK120mUb	Cell Signaling	IF 1:800	5546T	Rabbit
H2AK119mUb	Cell Signaling	IF 1:1000	8240T	Rabbit
H3K9Ac	Cell Signaling	IF 1:1000	9649T	Rabbit
H3K4me3	Abcam	IF 1:400	Ab8580	Rabbit
USP11	Proteintech	WB 1:1000	10244-1-AP	Rabbit
FK2	BioRad	IF 1:300	MCA6035	Mouse
KU80	Invitogene	WB 1:10000	MA5-12933	Mouse
APLF	Invitogene	WB 1:1000	PAS39226	Rabbit
USP3	Abcam	WB 1:500	Ab229348	Rabbit
Alexa Fluor 488	Invitogene	IF 1:1000	A21206	Donkey, anti-Rabbit
Alexa Fluor 488	Invitogene	IF 1:1000	A11001	Goat, anti-Mouse
Alexa Fluor 647	Invitogene	IF 1:1000	A21245	Goat, anti-Rabbit
Alexa Fluor 647	Invitogene	IF 1:1000	A21235	Goat, anti-Mouse

## Sheet: Supplementary Data Table 2
Plasmids used in this study:
pCD2E (Empty vector)
pCD2E-XRCC1-His
pCD2E-Myc-His-XRCC1
pCD2E-Myc-His-XRCC1161-533
pCD2E-Myc-His-XRCC1161-406
pCD2E-Myc-His-XRCC1161-406 R335A/K369A
pEYFP-C1-APLF
pEYFP-C1-APLFCCCC 379/385/421/C427 AAAA
pEYFP-C1
pET16b-APLF
pET16b-APLFCCCC 379/385/421/C427 AAAA
pET16b-XRCC1
pET16b-XRCC1R335A/K369A
pTWO-E-XRCC1161-406
pTWO-E-XRCC1161-406 R335A/K369A
pEGFP-N1
pEGFP-N1-USP3

## Sheet: Supplementary Data Table 3
Cell lines generated for the purpose of this study:
U2OS XRCC1-/- complemented with pCD2E #4
U2OS XRCC1-/- complemented with pCD2E-XRCC1-His #9
U2OS XRCC1-/- complemented with pCD2E-Myc-His-XRCC1 #18
U2OS XRCC1-/- complemented with pCD2E-Myc-His-XRCC1161-406 #9
U2OS XRCC1-/- complemented with pCD2E-Myc-His-XRCC1161-406R335A/K369A #6
U2OS XRCC1-/- complemented with pEYFP-C1 #1
U2OS XRCC1-/- complemented with pEYFP-C1-APLF #16
U2OS XRCC1-/- complemented with pEYFP-C1-APLFZFD #8

## Sheet: Supplementary Data Table 4
siRNA sequences 5'->3':						gRNA sequences 5'->3':
siUSP11	GCGCACAGCUGCAUGUCAU	siUSP3	CCAAAGCUGGAUCGGAUAA			HPF1_gRNA#1	TCGGCGGTGGCGGGAAGCGC
	GAGAAGCACUGGUAUAAGC		GCACAAGUACCUUUAACCA			HPF1_gRNA#2	CAGCAGAATTCCCCGATCCG
	GGACCGUGAUGAUAUCUUC		GCACACAGUAUGUAUGGAU			USP3_gRNA#1	CCGGGCGCTCGGCCGACGG
	GAAGAAGCGUUACUAUGAC		CCUCAUAUGUGGGACAGAA			USP3_gRNA#2	TTGTCACGGCTATATTCGG
siNTH1	ACACGCAUGUGCACAGAAU	siUSP22	CUGCAAAGGUGAUGACAAU
	CGUGAAGCGUCCGCGGAAA		CGGACAGUCUCAACAAUGA			USP3-GFP primers sequences 5'->3':
	GGAGCAAGGUGAAAUACAU		CAAAGAAGCAUAUUCACGA			Fr	GATCCTCGAGCTATGGAGTGTCCAC
	CGAGAUCAAUGGACUCUUG		GCGGAAGAUCACCACGUAU			Rv	GATCGGATCCTCAAGTTTATCCGATCCAG
siCTR	UGGUUUACAUGUCGACUAA	siUSP36	GAUGUAGGCUAUCCGGAAU
	UGGUUUACAUGUUGUGUGA		CAGAACAUCCAACGUCUUA
	UGGUUUACAUGUUUUCUGA		AAAGAUCGCCCGACACUUC
	UGGUUUACAUGUUUUCCUA		CGACGGAACUUCUGGUCUG
