# Supplementary material for: XRCC1 protects transcription from toxic PARP1 activity during DNA base excision repair
Source: Nat Cell Biol. 2021 Nov 22;23(12):1287–98. doi: 10.1038/s41556-021-00792-w (PMC8683375; doi:10.1038/s41556-021-00792-w)
Supplement: Source Data Fig. 1 — Statistical source data. [file 41556_2021_792_MOESM4_ESM.xlsx]

## Sheet: Fig.1b
	WT			XRCC1-/-
NT	1	1	1	1	1	1
20min	0.373492	0.242938	0.309823	0.265167	0.203506	0.19883
2h	0.589924	0.56038	0.451757	0.157738	0.04878	0.052374
	Exp1	Exp2	Exp3	Exp1	Exp2	Exp3

## Sheet: Fig.1c
	WT			XRCC1-/-
NT	1	1	1	1	1	1
20min	1.16449	1.37201	1.14026	1.08147	1.42885	1.09774
2h	0.859216	0.99521	0.863843	0.196061	0.0723847	0.0186641
	Exp1	Exp2	Exp3	Exp1	Exp2	Exp3
