# Supplementary material for: XRCC1 protects transcription from toxic PARP1 activity during DNA base excision repair
Source: Nat Cell Biol. 2021 Nov 22;23(12):1287–98. doi: 10.1038/s41556-021-00792-w (PMC8683375; doi:10.1038/s41556-021-00792-w)
Supplement: Source Data Fig. 2 — Statistical source data. [file 41556_2021_792_MOESM6_ESM.xlsx]

## Sheet: Fig.2b
	WT			XRCC1-/-			PARP1-/-			PARP1-/-/XRCC1-/-
NT	1	1	1	1	1	1	1	1	1	1	1	1
20min		0.258999	0.289107	0.203497	0.234372	0.250294	0.368217	0.212077	0.348005	0.378099	0.248642	0.240298
2h	0.520404	0.696506	0.654732	0.0692967	0.0884201	0.0914086	0.606372	0.438898	0.505163	0.43782	0.394006	0.404869
	Exp1	Exp2	Exp3	Exp1	Exp2	Exp3	Exp1	Exp2	Exp3	Exp1	Exp2	Exp3

## Sheet: Fig.2c
	WT			XRCC1-/-			PARP1-/-			PARP1-/-/XRCC1-/-
NT	1	1	1	1	1	1	1	1	1	1	1	1
20min	1.02653	0.985528		1.65162	0.997034	1.04892	1.28935	1.16501	1.0457	1.56695	1.15305	1.1049
2h	1.31325	0.696097	0.95623	0.209932	0.0847067	0.256535	1.10175	0.649742	0.958618	1.12451	0.716172	1.0018
	Exp1	Exp2	Exp3	Exp1	Exp2	Exp3	Exp1	Exp2	Exp3	Exp1	Exp2	Exp3

## Sheet: Fig.2h
	WT			WT + PARGi
NT	1	1	1	1	1	1
20min	0.229883	0.273013	0.247171	0.209455	0.208475	0.172959
2h	0.354689	0.397535	0.31269	0.252598	0.259837	0.179899
4h	0.374681	0.428834	0.381503	0.217489	0.235681	0.147386
6h	0.504919	0.477747	0.415872	0.196352	0.211954	0.125326
8h	0.582016	0.626086	0.752916	0.25391	0.266958	0.198683
	Exp1	Exp2	Exp3	Exp1	Exp2	Exp3
