# Supplementary material for: XRCC1 protects transcription from toxic PARP1 activity during DNA base excision repair
Source: Nat Cell Biol. 2021 Nov 22;23(12):1287–98. doi: 10.1038/s41556-021-00792-w (PMC8683375; doi:10.1038/s41556-021-00792-w)
Supplement: Source Data Fig. 3 — Statistical source data. [file 41556_2021_792_MOESM8_ESM.xlsx]

## Sheet: Fig.3b
	1BR			XD1
NT	1	1	1	1	1	1
20min	0.18931	0.18187	0.244939	0.533785	0.298455	0.199344
2h	0.357456	0.65156	0.640569	0.198084	0.0739459	0.0892888
	Exp1	Exp2	Exp3	Exp1	Exp2	Exp3
