# Supplementary material for: XRCC1 protects transcription from toxic PARP1 activity during DNA base excision repair
Source: Nat Cell Biol. 2021 Nov 22;23(12):1287–98. doi: 10.1038/s41556-021-00792-w (PMC8683375; doi:10.1038/s41556-021-00792-w)
Supplement: Source Data Fig. 5 — Statistical source data. [file 41556_2021_792_MOESM10_ESM.xlsx]

## Sheet: Fig.5a
	WT			XRCC1-/-
NT	1	1	1	1	1	1
2h	0.423425	0.490149	0.574979	0.0841901	0.0642159	0.0382386
6h	0.716417	1.00653	0.65066	0.146274	0.165389	0.0923394
9h	0.836866	0.917656	0.77919	0.168545	0.151021	0.135575
9h+PARPi	0.760596	0.917351	0.785337	1.48215	1.04087	1.51681
24h	1.08398	1.16002	0.881373	0.669099	0.437509	0.585431
	Exp1	Exp2	Exp3	Exp1	Exp2	Exp3

## Sheet: Fig.5c
		WT				XRCC1-/-
NT	siCTR	1	1	1	1	1	1	1	1
NT	siNTH1	1	1	1	1	1	1	1	1
H2O2	siCTR	0.493678	0.451321	0.29792		0.13574	0.0979257	0.0592489
H2O2	siNTH1	0.454139	0.467195	0.406254	0.420869	0.516083	0.448115	0.374351	0.499206
		Exp1	Exp2	Exp3	Exp4	Exp1	Exp2	Exp3	Exp4

## Sheet: Fig.5e
	WT			XRCC1-/-
NT	1	1	1	1	1	1
1h	0.587123	0.578033	0.583845	0.410377	0.404237	0.557828
2h	0.677761	0.635139	0.561486	0.0762785	0.0740223	0.0868485
3h	0.743949	0.647708	0.559718	0.0493767	0.0387239	0.0566129
	Exp1	Exp2	Exp3	Exp1	Exp2	Exp3
