# Supplementary material for: XRCC1 protects transcription from toxic PARP1 activity during DNA base excision repair
Source: Nat Cell Biol. 2021 Nov 22;23(12):1287–98. doi: 10.1038/s41556-021-00792-w (PMC8683375; doi:10.1038/s41556-021-00792-w)
Supplement: Source Data Fig. 6 — Statistical source data. [file 41556_2021_792_MOESM12_ESM.xlsx]

## Sheet: Fig.6a
	WT					XRCC1-/-
DMSO	1	1	1	1	1	1	1	1	1	1
PARPi	1	1	1	1	1	1	1	1	1	1
DMSO	0.78201	0.64687	0.898572	0.533952	1.20009	0.187802	0.344387	0.132984	0.342957	0.447807
PARPi	0.595542	0.568808	0.70193	0.57311	0.602126	1.26148	0.753496	0.450858	0.609273	0.812385
	Exp1	Exp2	Exp3	Exp4	Exp5	Exp1	Exp2	Exp3	Exp4	Exp5

## Sheet: Fig.6b
		WT			XRCC1-/-
NT	DMSO	1	1	1	1	1	1
NT	PARPi	1	1	1	1	1	1
H2O2	DMSO	0.903718	0.961255	0.916265	0.599676	0.416309	0.59886
H2O2	PARPi	0.991415	0.921195	0.911379	0.963429	0.871188	0.848599
		Exp1	Exp2	Exp3	Exp1	Exp2	Exp3

## Sheet: Fig.6c
		WT				XRCC1-/-
NT	DMSO	1	1	1	1	1	1	1	1
NT	PARPi	1	1	1	1	1	1	1	1
MMS	DMSO	0.373194	0.729095	0.534548	0.600098	0.0592883	0.0367762	0.0502575	0.0929091
MMS	PARPi	0.299698	0.623868	0.576562	0.456241	0.362994	0.360064	0.428467	0.51628
		Exp1	Exp2	Exp3	Exp4	Exp1	Exp2	Exp3	Exp4

## Sheet: Fig.6d
		WT			XRCC1-/-
NT	DMSO	1	1	1	1	1	1
NT	PARPi	1	1	1	1	1	1
MMS	DMSO	0.962996	0.946877	0.980043	0.238474	0.120558	0.184086
MMS	PARPi	0.97025	1.01399	1.01164	0.89561	0.984406	0.841188
		Exp1	Exp2	Exp3	Exp1	Exp2	Exp3
