# Supplementary material for: XRCC1 protects transcription from toxic PARP1 activity during DNA base excision repair
Source: Nat Cell Biol. 2021 Nov 22;23(12):1287–98. doi: 10.1038/s41556-021-00792-w (PMC8683375; doi:10.1038/s41556-021-00792-w)
Supplement: Source Data Fig. 7 — Statistical source data. [file 41556_2021_792_MOESM13_ESM.xlsx]

## Sheet: Fig.7a
		WT			XRCC1-/-
NT	siCTR	1	1	1	1	1	1
NT	siUSP3	1	1	1	1	1	1
H2O2	siCTR	0.828938	0.77623	0.680758	0.228151	0.127547	0.133185
H2O2	siUSP3	0.711812	0.584451	0.592775	0.893545	0.864085	0.91327
		Exp1	Exp2	Exp3	Exp1	Exp2	Exp3

## Sheet: Fig.7c
		WT					XRCC1-/-
NT	siCTR	1	1	1	1	1	1	1	1	1	1
NT	siUSP3	1	1	1	1	1	1	1	1	1	1
H2O2	siCTR	0.722637	0.679461	0.438494	1.32263	0.665687	0.339868	0.278346	0.26497	0.489979	0.280849
H2O2	siUSP3	0.724235	0.535262	0.910316	0.518623	0.638408	0.585038	0.909133	0.675135	0.754529	0.799847
		Exp1	Exp2	Exp3	Exp4	Exp5	Exp1	Exp2	Exp3	Exp4	Exp5

## Sheet: Fig.7d
		WT				XRCC1-/-
NT	siCTR	1	1	1	1	1	1	1	1
NT	siUSP3	1	1	1	1	1	1	1	1
MMS	siCTR	1.27019	0.488256	0.974632	0.486858	0.0968909	0.0852829	0.0809435	0.177819
MMS	siUSP3	0.70947	0.73603	1.04119	0.608901	0.362805	0.285821	0.439724	0.60622
		Exp1	Exp2	Exp3	Exp4	Exp1	Exp2	Exp3	Exp4

## Sheet: Fig.7e
		WT				XRCC1-/-
PFA	NT	70.83	81.39	82.69		73.68	87.18	87.22
CSK	NT	2.13	3.55	1.61	2.99	2.3	4.84	2.01	2.78
CSK	MMS	9.33	18.21	10.37	22.95	75.9	81.32	67.57	78.1
CSK	MMS+PARPi	14.1	13.69	9.28	8.46	9.78	9.47	12	8.33
		Exp1	Exp2	Exp3	Exp4	Exp1	Exp2	Exp3	Exp4
