# Supplementary material for: XRCC1 protects transcription from toxic PARP1 activity during DNA base excision repair
Source: Nat Cell Biol. 2021 Nov 22;23(12):1287–98. doi: 10.1038/s41556-021-00792-w (PMC8683375; doi:10.1038/s41556-021-00792-w)
Supplement: Source Data Extended Data Fig. 1 — Statistical source data. [file 41556_2021_792_MOESM15_ESM.xlsx]

## Sheet: Extended Data Fig.1d
		WT			XRCC1-/-
DMSO	NT	1	1	1	1	1	1
DMSO	2h	0.314535	0.311339	0.360816	0.0582075	0.0717722	0.0702446
MG132	NT	1	1	1	1	1	1
MG132	2h	0.333777	0.275438	0.351499	0.098151	0.0517492	0.0702559
Bortezomib	NT	1	1	1	1	1	1
Bortezomib	2h	0.356629	0.315431	0.369895	0.0568757	0.0837608	0.0683728
		Exp1	Exp2	Exp3	Exp1	Exp2	Exp3

## Sheet: Extended Data Fig.1e
		WT			XRCC1-/-
DMSO	NT	1	1	1	1	1	1
DMSO	2h	0.867196	0.476027	0.902542	0.157268	0.101958	0.222749
MG132	NT	1	1	1	1	1	1
MG132	2h	0.469192	0.885275	0.3386	0.0914761	0.18799	0.213404
Bortezomib	NT	1	1	1	1	1	1
Bortezomib	2h	0.493243	0.491536	0.552632	0	0.109018	0.204026
		Exp1	Exp2	Exp3	Exp1	Exp2	Exp3
