# Supplementary material for: XRCC1 protects transcription from toxic PARP1 activity during DNA base excision repair
Source: Nat Cell Biol. 2021 Nov 22;23(12):1287–98. doi: 10.1038/s41556-021-00792-w (PMC8683375; doi:10.1038/s41556-021-00792-w)
Supplement: Source Data Extended Data Fig. 2 — Statistical source data. [file 41556_2021_792_MOESM17_ESM.xlsx]

## Sheet: Extended Data Fig.2b
	WT			XRCC1-/-			XRCC1-/- + EV			XRCC1-/- + XRCC1WT
NT	1	1	1	1	1	1	1	1	1	1	1	1
20min	0.0582519	0.016389	0.011881	0.0031524	0.00116458	0.00109608	0.00688254	0.00592492	0.00737949	0.0007413	0.00516573	0.0020447
2h	1.1001	0.646706	1.11488	0.0649885	0.0584638	0.0484792	0.148187	0.167025	0.131928	0.757266	0.890174	0.790489
	Exp1	Exp2	Exp3	Exp1	Exp2	Exp3	Exp1	Exp2	Exp3	Exp1	Exp2	Exp3

## Sheet: Extended Data Fig.2c
	WT			XRCC1-/-			XRCC1-/- + EV			XRCC1-/- + XRCC1WT
NT	1	1	1	1	1	1	1	1	1	1	1	1
20min	1.14188	1.10593	1.03533	0.900627	0.998643	0.921196	0.882261	0.91861	0.848669	0.779713	1.00329	1.09588
2h	1.06429	1.08055	0.927086	0.226947	0.546269	0.319636	0.207988	0.505102	0.242839	0.877177	0.949393	0.857085
	Exp1	Exp2	Exp3	Exp1	Exp2	Exp3	Exp1	Exp2	Exp3	Exp1	Exp2	Exp3
