# Supplementary material for: XRCC1 protects transcription from toxic PARP1 activity during DNA base excision repair
Source: Nat Cell Biol. 2021 Nov 22;23(12):1287–98. doi: 10.1038/s41556-021-00792-w (PMC8683375; doi:10.1038/s41556-021-00792-w)
Supplement: Source Data Extended Data Fig. 3 — Statistical source data. [file 41556_2021_792_MOESM19_ESM.xlsx]

## Sheet: Extended Data Fig.3b
	WT			XRCC1-/-			WT + PARPi			XRCC1-/- + PARPi
NT	1	1	1	1	1	1	1	1	1	1	1	1
20min	0.277615	0.247302	0.153645	0.323805	0.185842	0.198909	0.293477	0.229014	0.195317	0.298417	0.181315	0.199726
2h	0.47042	0.431858	0.413908	0.189543	0.105968	0.107311	0.45996	0.35614	0.367847	0.595232	0.319741	0.369295
	Exp1	Exp2	Exp3	Exp1	Exp2	Exp3	Exp1	Exp2	Exp3	Exp1	Exp2	Exp3

## Sheet: Extended Data Fig.3c
	WT			XRCC1-/-			WT + PARPi			XRCC1-/- + PARPi
NT	1	1	1	1	1	1	1	1	1	1	1	1
20min	1.01389	1.47171	0.900904	1.06253	1.42799	0.970571	1.15326	1.62645	0.921774	0.934454	1.43149	1.01943
2h	1.00595	0.929504	1.02773	0.406009	0.227827	0.303322	1.10898	0.982127	0.960271	1.08739	1.01447	1.005
	Exp1	Exp2	Exp3	Exp1	Exp2	Exp3	Exp1	Exp2	Exp3	Exp1	Exp2	Exp3

## Sheet: Extended Data Fig.3e
	WT			XRCC1-/-			WT + PARPi			XRCC1-/- + PARPi
NT	1	1	1	1	1	1	1	1	1	1	1	1
20min	0.060666	0.0279184	0.0727134	0.0045971	0.00230216	0.00824848	0.00189979	0.0125274	0.0382497	0.00361003	0.0234528	0.0319016
2h	0.985554	1.06089	0.965599	0.109672	0.145044	0.336028	0.578677	0.729977	0.589718	0.453759	0.574308	0.694177
	Exp1	Exp2	Exp3	Exp1	Exp2	Exp3	Exp1	Exp2	Exp3	Exp1	Exp2	Exp3

## Sheet: Extended Data Fig.3f
	WT			XRCC1-/-			WT + PARPi			XRCC1-/- + PARPi
NT	1	1	1	1	1	1	1	1	1	1	1	1
20min	0.93	0.92	0.77	0.9	0.88	0.64	0.99	1.17	0.74	0.94	1.03	0.74
2h	0.94	0.78	1.03	0.39	0.23	0.33	0.97	0.83	0.61	0.85	0.69	0.82
	Exp1	Exp2	Exp3	Exp1	Exp2	Exp3	Exp1	Exp2	Exp3	Exp1	Exp2	Exp3
