# Supplementary material for: XRCC1 protects transcription from toxic PARP1 activity during DNA base excision repair
Source: Nat Cell Biol. 2021 Nov 22;23(12):1287–98. doi: 10.1038/s41556-021-00792-w (PMC8683375; doi:10.1038/s41556-021-00792-w)
Supplement: Source Data Extended Data Fig. 4 — Statistical source data. [file 41556_2021_792_MOESM20_ESM.xlsx]

## Sheet: Extended Data Fig.4a
	1BR			XD1
NT	1	1	1	1	1	1
20min	0.860804	0.674617	1.10336	0.976476	1.02776	1.05128
2h	0.968184	0.9911	1.02449	0.287173	0.485329	0.476383
	Exp1	Exp2	Exp3	Exp1	Exp2	Exp3

## Sheet: Extended Data Fig.4d
	WT			XRCC1nes-cre			WT + PARPi			XRCC1nes-cre + PARPi
NT	99.53	99.02	99.76	98.9	99.05	99.92	95.52	88.68	99.3	96.88	98.12	99.87
20min	7.17	6.72	10.83	12.26	2.31	2.94	10.38	6.22	5.95	15.5	4.18	0.84
1h	46.4	91.07	99.48	12.71	4.63	18.18	99.53	94.29	99.35	94.52	95.68	98.93
	Exp1	Exp2	Exp3	Exp1	Exp2	Exp3	Exp1	Exp2	Exp3	Exp1	Exp2	Exp3
