# Supplementary material for: XRCC1 protects transcription from toxic PARP1 activity during DNA base excision repair
Source: Nat Cell Biol. 2021 Nov 22;23(12):1287–98. doi: 10.1038/s41556-021-00792-w (PMC8683375; doi:10.1038/s41556-021-00792-w)
Supplement: Source Data Extended Data Fig. 5 — Statistical source data. [file 41556_2021_792_MOESM22_ESM.xlsx]

## Sheet: Extended Data Fig.5a
	XRCC1-/- + EV			XRCC1-/- + XRCC1FL			XRCC1-/- + XRCC1161-533			XRCC1-/- + XRCC1161-406			XRCC1-/- + XRCC1161-406RK
NT	1	1	1	1	1	1	1	1	1	1	1	1	1	1	1
2h	0.439997	0.175335	0.163527	1.13593	1.29157	1.34698	0.987304	1.20059	0.902567	0.964954	0.751755	0.927699	0.262223	0.250325	0.180038
	Exp1	Exp2	Exp3	Exp1	Exp2	Exp3	Exp1	Exp2	Exp3	Exp1	Exp2	Exp3	Exp1	Exp2	Exp3

## Sheet: Extended Data Fig.5c
	XRCC1-/- + EV			XRCC1-/- + XRCC1FL			XRCC1-/- + XRCC1161-533			XRCC1-/- + XRCC1161-406			XRCC1-/- + XRCC1161-406RK
NT	1	1	1	1	1	1	1	1	1	1	1	1	1	1	1
2h	0.298978	0.273734	0.374515	1.16848	1.12549	0.988977	0.89693	1.10153	1.40327	0.836145	0.851073	1.05827	0.31008	0.254972	0.251285
	Exp1	Exp2	Exp3	Exp1	Exp2	Exp3	Exp1	Exp2	Exp3	Exp1	Exp2	Exp3	Exp1	Exp2	Exp3

## Sheet: Extended Data Fig.5f
	NT: EV			NT: XRCC1FL			NT: XRCC1161-406			NT: XRCC1161-406RK			H2O2: EV			H2O2: XRCC1FL			H2O2: XRCC1161-406			H2O2: XRCC1161-406RK			Repair Time 1: EV			Repair Time 1: XRCC1FL			Repair Time 1: XRCC1161-406			Repair Time 1: XRCC1161-406RK			Repair Time 2:EV			Repair Time 2: XRCC1FL			Repair Time 2: XRCC1161-406			Repair Time 2: XRCC1161-406RK
	exp1	exp2	exp3	exp1	exp2	exp3	exp1	exp2	exp3	exp1	exp2	exp3	exp1	exp2	exp3	exp1	exp2	exp3	exp1	exp2	exp3	exp1	exp2	exp3	exp1	exp2	exp3	exp1	exp2	exp3	exp1	exp2	exp3	exp1	exp2	exp3	exp1	exp2	exp3	exp1	exp2	exp3	exp1	exp2	exp3	exp1	exp2	exp3
	0.447015	0.679653	0.0811748	0.175352	0.0311509	0	2.41624	0.0651127	0.0406644	0.00729501	0.974551	0.00248279	35.1901	26.3533	23.1997	35.5387	31.204	22.9315	52.458	30.0478	25.9766	50.4096	35.3691	20.2488	42.5173	26.6831	7.7627	1.67301	10.2631	28.2168	5.16432	23.3484	6.86979	35.1059	19.4978	23.6282	20.9215	16.2818	3.40746	0.0573901	2.21775	0.4181	1.55508	6.3961	2.18745	4.47051	11.6354	15.5657
	0.679562	0.0001981	0.171192	0.116997	0.135303	0.00371942	1.05829	1.537	1.71567	1.02014	0.0279891	0.00064669	49.3991	29.0636	24.3118	39.1362	26.1467	23.6569	44.7151	37.2002	18.9894	2.94245	33.5932	22.6267	42.2518	29.7567	4.64965	0.334931	9.9962	7.60759	17.2663	18.4325	10.7751	32.3528	25.8834	25.8683	5.54532	15.858	10.187	17.4482	18.8006	1.95174	4.97058	4.65689	5.19158	9.99482	19.9857	14.6873
	0.475405	0.552539	0.0011538	0.412828	0.127157	0.0169171	0.0826446	2.41775	0.00830681	0.494365	0.0888422	0.210185	52.9951	32.908	31.8029	43.7348	35.4706	19.4169	37.4799	35.7727	19.6439	43.2716	34.6491	23.6152	31.4211	29.125	8.89146	2.69636	23.2881	1.2601	7.49596	31.3304	4.15908	6.9642	29.0514	10.3157	9.91642	5.4577	7.04677	0.05347	2.93202	0.797186	2.52565	5.57397	2.1025	17.39	6.65215	4.52559
	0.547995	0.0694757	0.0570984	2.7259	0.00050996	0.879399	0.422503	0.0197464	0.212391	0.0721076	0.0725248	0.159578	55.3401	41.3042	28.6647	28.6561	30.3233	21.261	50.7623	33.198	20.2887	55.651	36.3323	18.1224	34.1158	34.7517	18.9298	6.34316	31.9953	0.857133	15.5071	34.894	27.5705	40.8821	32.6766	23.8753	1.73397	25.1553	9.07529	0.121282	2.13712	1.99193	3.00655	1.68537	3.52702	7.45529	21.1593	2.80197
	0.155312	0.00314453	1.07469	0.476691	0.0115631	0.812055	0.78916	0.554154	0.00119323	0.290963	0.353612	0.00257929	52.6861	32.2581	33.5582	44.4749	31.4476	20.6883	49.4567	25.8373	13.9111	45.464	38.8449	28.076	29.1139	31.5846	30.3703	29.8953	24.5981	1.46887	17.3844	40.8547	27.0326	34.8096	26.011	16.5908	24.5582	13.3963	2.96774	0.459913	6.80835	0.702478	3.04223	9.54998	8.45889	29.508	9.70486	5.3374
	0.00929707	0.548592	0.462956	0.59106	0.0117801	0.00028373	0.716184	0.0299079	0.261681	0.0451853	0.291495	0.00433042	61.6239	33.3052	38.5712	42.7527	25.2768	21.6364	42.7325	37.7144	21.2526	51.1999	34.236	27.5092	37.7528	18.7566	41.4084	4.90181	16.7608	7.22242	38.0965	12.7397	17.4397	2.74206	10.2258	25.1883	15.179	12.7448	3.23717	0.928869	4.64151	4.46496	13.9437	1.53298	34.2817	49.5985	17.1199	14.7732
	0.297012	0.005785	0.195205	0.389624	1.36384	0.0684982	1.45013	0.0901388	0	0.814671	0.0241568	0.154064	53.2627	16.593	31.1721	45.4093	38.0469	3.70232	59.5655	40.5018	19.1671	40.7929	31.6526	27.9987	43.6592	32.8675	24.1351	39.845	7.99292	10.2269	43.1843	15.3932	14.2501	52.0913	16.7428	29.1883	26.8864	12.3942	6.1146	16.2099	2.78668	0.34659	1.76825	3.15106	10.2142	17.3615	5.29083	3.6961
	0.48142	1.23081	0.327258	0.0663227	1.71153	0.0023551	0.0351357	0.0088999	0.890642	1.07786	0.00181331	0.00025017	66.1157	30.4114	32.4791	45.9306	27.8449	25.8526	50.4277	30.1727	1.51624	47.0014	38.565	16.6896	33.6941	24.8174	36.3514	4.37626	7.74856	7.04073	33.8115	40.0206	26.5844	23.9035	24.3354	25.7412	11.1222	19.581	14.3227	0.558316	4.86418	1.97672	1.07073	9.58647	3.40019	23.5992	0.942121	8.82006
	0.507886	0.00815084	0	0.00202236	0.302872	0.391611	0.00448499	0.0382483	0.452904	0.174381	0.043806	0.143361	58.1693	40.0636	34.5302	52.9524	43.1	17.2736	51.8528	38.941	18.3286	46.9092	32.0404	24.1641	25.1011	33.4997	17.2115	37.5644	27.7826	1.07191	17.7407	27.824	32.0289	38.2124	28.3788	25.3843	28.5289	30.1283	2.25693	41.056	2.77637	0.149773	1.08248	29.8756	3.31634	34.6923	5.53653	9.18207
	0.153333	0.00848896	1.13682	0.461246	0.00158408	0.0488989	0.00294664	0.124747	1.12072	0.510564	0.347316	0.0057717	56.4523	42.0624	28.6227	27.0816	0.191546	23.8899	51.8371	35.9834	20.0706	50.6972	34.757	17.3244	27.2724	26.714	38.665	0.728228	15.7749	5.2801	15.0367	23.1989	12.7953	39.47	16.2362	29.1082	51.758	24.3438	10.832	0.875719	3.99245	0.783557	4.90139	12.5164	5.6506	5.08704	13.6113	9.52957
	0.0878683	0.0163083	0.441638	1.8658	1.46728	0.00591631	1.11072	0.68814	0.0370273	0.19529	0.0757677	1.03235	55.809	41.2143	36.4325	37.3043	30.5147	27.4552	47.0219	43.6015	24.3514	47.6217	35.4163	18.8594	19.8398	29.9284	4.41694	3.11741	13.4213	7.0476	15.7583	21.5298	25.3143	33.5662	25.2779	6.73024	1.35295	25.4762	2.99534	0.0513919	1.00592	2.79531	9.62476	10.2251	10.3155	18.6639	15.6231	8.89206
	2.01592	0.392388	0.00281921	0.550085	0.584905	0.313948	0.386087	2.04004	0.00038543	0.0543432	0.536717	0.0126193	55.0223	46.9554	34.0637	43.1651	34.6619	22.663	42.2441	35.0669	22.83	43.2886	28.8828	18.4085	15.5012	32.8955	23.744	7.4283	12.7871	9.21617	24.1813	45.0981	29.8284	52.7199	25.485	8.8262	7.10594	18.421	1.97859	0.497606	4.0963	0.4683	0.867818	5.42491	8.6902	48.8887	10.6202	2.14227
	0.460237	0.637627	2.7052e-06	0.913152	0.374821	0.00202843	0.025426	0.160731	0.119697	0	0.0244518	0.0846421	55.1648	46.5435	23.7834	45.6275	33.6187	24.3395	48.0508	43.1447	24.8963	55.1378	9.84258	22.5795	11.7203	15.7624	20.4928	0.0614639	26.445	8.1768	53.1306	35.1132	18.7918	43.5386	27.348	21.1799	8.42941	23.6527	10.9069	0.667009	2.84364	1.86765	0.430668	4.86693	16.3414	27.7368	10.8742	5.32208
	0.624409	0.436157	0.0812018	1.32184	1.15105	0.101432	0.181593	0.0573834	0.200718	0.00017936	0.0032168	0.240286	49.4966	46.5142	26.1223	52.5904	41.1547	27.4186	56.275	39.0239	22.2423	39.7716	35.7683	21.1196	39.8774	32.9214	18.8212	1.55379	40.1061	1.43922	19.4003	41.0104	22.0454	42.9497	37.2823	4.55014	34.124	28.5199	11.7759	1.39295	1.84375	0.0485687	29.359	35.8977	3.0547	9.68382	9.69919	3.34919
	0.421546	0.536718	1.2766	0.207917	0.040646	0.00299686	0.00295335	0.273016	0.139983	0.00055846	1.96452	0.518675	58.2377	40.5148	27.5863	49.8909	41.7673	23.8802	49.9567	37.1543	19.4687	48.8926	27.3707	19.8622	36.7382	20.9047	5.49338	6.76348	3.33828	2.10699	12.4322	34.5544	25.065	25.8733	35.1311	24.6772	35.5566	14.1836	2.11154	0.364358	4.21499	1.11152	5.01009	3.05092	5.36267	8.33094	5.88338	30.3798
	2.82661	0.0244624	0.332573	0.533831	0	0.266029	0.015625	0.0121751	0.159293	0.00550615	0.303676	0	58.7295	34.1279	24.3172	49.7464	31.1809	23.1827	48.9583	40.5101	1.6592	7.19613	35.2616	18.3872	32.7811	29.292	24.9981	15.6099	18.7665	2.13325	22.6733	22.0826	12.6851	35.5421	30.0021	19.0817	7.29855	13.1906	11.0869	0.0833484	0.656802	3.61559	0.157391	8.27481	6.81571	12.2383	1.04341	5.59629
	2.5553	0.663049	0.0287006	0.0555497	0.0496114	0.0942486	0.838358	0.885602	0.0005325	0.839181	0.575382	0.0629684	51.4654	32.6113	26.0782	36.2507	41.0222	24.1645	54.244	29.8822	29.1378	51.3923	32.2829	18.4662	40.7341	34.0265	17.4386	7.62675	10.2789	2.75611	22.6736	41.2913	5.69249	48.1551	14.8321	36.032	7.28088	8.94271	16.3145	2.33124	2.16544	0.00875474	12.9779	4.79506	5.29945	14.1174	8.87323	11.7017
	0.243213	0.717231	0.00121452	0.646878	0.0298057	0.234639	0.00486159	0.529701	0.00025915	0.0802944	0.00825999	0.00217851	48.1726	45.0226	25.17	47.2759	36.2286	25.6778	34.8856	31.6548	24.0038	47.1415	32.8291	18.1796	37.3711	34.6573	11.4228	15.6466	4.27477	2.21664	33.3121	28.7182	14.9735	25.6709	25.8608	33.1611	28.9615	20.8799	13.5218	0.0169481	0.677593	1.19613	2.44409	39.644	4.42206	8.53684	5.15572	1.76245
	0.00831268	1.99903	0.25886	0.342982	0.026002	0.214797	0.502964	0.0158638	0.00448873	0.00535264	0.561709	0.00043867	54.8067	5.95897	27.3595	47.9776	40.4321	10.6101	53.7498	41.0479	27.2938	51.1811	24.4889	31.2625	41.0297	37.3531	26.457	6.2972	16.6033	6.39603	38.3838	32.9496	14.0941	45.0181	33.7112	9.48896	29.9698	28.5456	2.43712	0.877386	1.79562	0.0890101	5.26948	17.4303	5.05944	8.92105	16.6467	5.07758
	0.374043	1.3433	0.0562421	0.00058097	0.0236488	0.172552	0.0447326	0.361687	0.00028019	0.0151393	0.00835129	0.00103512	53.5026	46.5264	30.034	40.482	42.2011	25.2681	52.2128	29.5049	25.8326	43.0616	26.772	30.5631	49.3705	32.6649	6.2915	58.3618	12.7391	1.44724	28.0232	17.9998	6.23723	31.5401	31.6809	24.1299	3.02394	20.6574	18.3097	1.52939	2.75384	0.736949	4.02215	7.27165	8.27065	4.8055	11.971	3.99728
	0.0632563	1.48601	0.00035907	0.879424	0.00909866	0.00482265	0.0729257	0.0587713	0.0934585	0.00323995	0.0871628	0.347647	55.8606	44.5773	34.648	52.1153	20.5908	19.8373	50.1886	39.0449	24.9793	42.4076	38.9362	25.2735	32.1198	29.0501	9.7066	0.799818	5.73262	5.46886	10.2619	10.45	30.7577	44.6626	28.835	11.0489	3.41514	37.5443	2.46545	0.797418	0.24132	0.154875	1.47109	15.4969	13.1079	8.85891	22.4374	3.10643
	0.0770932	1.80526	0.764025	0.0520954	0.92141	0.00126062	0.103676	0.557683	1.06835	0.0126389	0.00566482	0.0010941	55.4711	40.4951	26.9843	42.4571	37.9324	6.52195	52.5421	43.6053	24.2385	40.708	36.1522	25.7372	40.1276	32.4212	15.631	4.64957	34.0888	2.10439	30.6208	11.4594	21.1149	18.8608	27.4859	22.1195	25.0118	2.15138	2.77518	1.20416	0	25.4162	14.3888	5.69618	40.5301	4.28532	6.58042	1.78525
	1.42547	0.0660821	0.102481	0.0223278	0.0265468	0.00755602	0.00476656	2.19973	0.0725183	0.00093333	3.04537	0.00024304	56.8601	12.3401	25.5306	41.4264	30.8654	19.7234	47.0662	39.8267	18.6866	53.6911	39.6884	24.8606	40.3626	26.4622	11.1617	31.9544	23.1302	4.25301	9.6991	26.9685	38.0042	15.4753	30.3751	33.5218	8.70356	18.1685	11.7368	42.2301	0.27492	2.33343	3.03246	15.876	8.45002	4.03203	20.1751	10.495
	0.00851771	0.572449	0.00040546	0.560865	0.00220007	0.0680612	0.287836	0.287937	0.0362353	0.11404	0.0129828	0.00426047	55.0776	40.1207	28.8154	16.4667	20.4605	25.0856	40.7198	39.5858	26.3837	55.3364	39.2547	18.2454	21.9465	38.6759	16.0973	10.2614	8.66908	11.9183	8.15092	37.1481	11.8934	41.2157	30.4688	34.497	5.64061	10.9569	42.3147	0.0658786	3.82989	0.791246	0.286062	26.4992	5.70762	9.43331	1.86771	10.0375
	0.0431786	0.00089421	0.00583298	0.0685543	0	1.09623	0.0498234	0.884392	0.367175	0.102093	0.165048	0.11655	55.107	41.7758	29.5028	40.9224	24.8368	25.4538	36.711	27.5779	30.1355	54.1823	37.4136	27.4397	38.5301	40.4613	22.0664	15.2584	24.3215	2.02469	15.0394	32.6035	30.8891	62.1626	13.9129	24.581	3.47337	25.38	2.50941	4.26701	7.0724	1.52151	2.38424	15.5402	2.66418	15.8664	13.7089	15.1764
	0.0222925	0.466765	0.357212	0.0173457	0.806818	0.0100632	0.496567	0.0222649	0.248259	0.241639	0.00363716	0.013896	64.2766	34.8147	37.1071	37.9117	32.8274	23.4612	43.851	28.7596	26.1387	50.345	1.947	20.8834	48.1038	43.0502	20.2849	10.7275	3.21529	1.72056	14.6741	35.0223	27.0213	38.2653	27.0248	36.2257	28.0188	8.06405	10.092	8.33444	2.30817	2.05305	3.4172	17.3286	28.598	10.8183	12.3013	3.63771
	0.00296137	0.069723	0.0015788	0.663507	0.115513	0.00978079	0.0886171	0.031402	0.672591	0.0405523	0.087056	0.862656	57.0521	41.7776	37.8528	39.8877	29.0673	28.05	46.1753	31.74	23.5904	43.1964	36.9101	19.0218	13.1927	39.3252	8.51689	7.74759	10.5384	3.99313	3.69951	25.6367	10.9804	51.6205	19.078	27.7695	16.8359	30.8574	6.49914	0.0672581	6.52867	0.519194	2.26519	3.81436	43.9024	18.9087	8.09577	4.19387
	0.394977	0.588029	0.539463	0.546543	0.257113	0.00116758	0.113581	0.0890167	0.167666	0.0101079	0.38155	0.816439	57.6661	38.0915	37.0761	39.1082	28.3912	30.6693	51.7772	33.3924	24.1379	46.0214	38.4511	24.8496	42.8336	31.6733	23.5032	1.45873	7.87321	2.43994	6.45329	14.6421	1.49128	31.0451	33.0357	27.9712	39.3986	16.7811	3.74285	0.00196337	1.75707	1.55489	0.507668	6.08638	7.74012	8.66956	12.2375	1.43109
	0.601409	0.77235	0.00223044	0.608049	0.885932	0.00073137	0.00558792	0.15368	0	0.0536405	0.716655	0.00135766	60.5456	36.3549	31.014	40.2414	28.1711	20.6917	40.003	33.4455	4.74442	49.7997	35.9493	29.8332	14.8226	32.9735	35.2359	4.91131	3.32488	3.92934	14.0425	24.8079	3.36944	11.3136	28.1699	16.9576	24.5422	9.75178	11.8552	0.0517902	5.96292	1.06616	2.04071	32.6892	7.17476	2.63269	4.1121	3.56913
	0.597427	0.0705439	0.966302	0.00961158	0.00245651	0.517018	1.02261	0.00602309	0.00078142	1.10701	0.915149	0.00037777	62.7095	29.8004	36.4637	39.8076	39.012	27.1039	54.7584	31.1909	25.8283	52.7063	33.9215	23.8288	23.9177	29.3349	26.7586	6.47735	14.8259	0.886377	7.63109	13.1549	21.4284	29.5024	30.6458	11.712	3.78021	25.3649	0.551447	0.0520004	0.294327	0.0327453	8.97865	25.5261	14.4918	20.8544	3.68816	0.362819
	0.0423904	0.172479	0.0542321	1.39059	1.33568	0.0821581	0.0115573	2.14531	1.45465	0	0.580923	0.00282921	58.0916	41.5706	36.8288	47.7133	35.8896	18.967	53.3514	39.4725	24.6918	53.1204	38.5985	27.1824	0.371122	40.0389	7.6696	10.066	11.8611	6.16402	2.9985	18.4758	17.3745	49.8631	23.0837	29.6679	5.16171	21.5758	27.9088	0.27741	3.27648	0.397698	5.20364	10.3907	2.31503	42.6115	37.7079	6.99741
	0.361967	0.317146	0.00251878	0.440554	0.0152365	1.3223	0.0123222	0.0127471	0.755323	0.0728126	0.0896687	0.0190103	59.6794	38.7876	37.2993	41.3771	35.0038	26.3176	53.2312	40.0421	24.5317	56.2208	37.28	27.5138	33.6086	33.2953	21.9247	4.94454	3.40999	3.01319	10.2525	23.414	29.6689	32.5066	38.2426	19.1082	5.4441	19.1909	13.2724	0.632803	1.53759	0.485517	6.43613	25.175	2.63833	3.8736	11.1145	14.0907
	0.0600778	0.00292986	0.00258032	0.134815	0.0023794	0.0822964	0.466576	0.818692	0.00448957	0.0261489	0.0407008	0.719349	68.9204	44.6761	25.4878	40.2763	25.8153	28.8311	56.0726	41.3723	21.0838	47.0709	37.2758	27.8754	43.5454	34.9336	21.4957	0.708861	17.0288	2.60448	13.4847	26.3369	1.13024	38.5804	28.5733	20.1153	27.945	13.1267	6.60454	1.29868	1.81473	0.719821	0.586134	30.5622	2.21712	28.3467	0.412221	4.15123
	0.236008	0.695005	0.0667842	0.028288	0.66938	0.00031005	0.227876	0.0110858	0.425808	0.00676765	0.00072031	0.0339391	52.1836	37.1663	30.3403	52.9045	28.997	32.7149	38.6132	39.7836	28.6199	53.9859	36.701	20.3588	50.7952	22.4605	23.806	6.13393	13.0332	6.03386	13.3422	18.5849	3.05119	21.5343	17.939	20.8622	9.93791	36.1706	4.32262	1.26291	2.06234	1.91489	10.1592	11.6453	4.09398	6.03003	23.2469	4.85852
	0.957461	0.0155466	0.0565027	0.538222	0.0396229	0	0.0248969	0.368605	0.00576823	0.0235322	0.0333684	0.00026316	55.2153	44.5608	31.7655	45.9176	23.7489	28.9186	46.8316	36.3947	28.6974	51.3161	33.8084	19.7956	13.8559	25.737	33.3641	10.4931	8.66762	24.644	19.435	20.2058	3.89736	34.5487	24.5172	21.1633	16.9879	18.3201	9.16254	2.57416	2.10366	1.77797	1.5285	48.6395	0.456649	2.5953	12.8891	3.68046
	0.64607	0.00413476	0.00157239	0.215104	2.45902	0.00024786	0.0115312	0.0294399	0.00087753	0.173758	0.0218772	1.16085	51.7886	44.8744	30.2439	46.9037	22.5092	23.2621	51.3409	32.9827	31.364	41.755	17.4355	13.7617	26.6933	21.0053	17.29	6.02356	0.913138	3.83494	15.6706	24.5122	13.9466	36.7088	5.13452	14.9214	16.157	33.2176	8.45866	0.893807	2.44742	0.0576334	14.6653	5.02251	2.83136	17.6116	9.17407	9.22879
	0.580332	0.300264	0	0.544036	0.402865	0.00033171	0.499972	1.0916	0.00023554	0.199434	0.00464684	0.0286714	52.0954	39.7076	23.23	0.179111	27.9461	26.3796	58.4659	37.0301	34.4583	49.0934	33.2568	19.4563	42.3308	30.7508	20.7736	2.23573	15.1126	10.1547	44.279	23.9497	4.08651	31.4445	29.4018	19.4895	32.0703	14.7459	6.38022	10.294	3.21765	0.95682	0.522524	27.5304	5.67594	2.05637	9.03044	9.55873
	0.136015	0.0442083	0	0.678317	0.0961868	0.00067556	0.892741	0.641369	0.00160028	0.109662	0.00573918	0.940822	50.0797	32.8367	27.7253	38.204	29.2966	19.5695	43.9592	37.8807	28.9785	43.4597	34.5939	20.9226	19.4563	30.7192	25.8214	27.0004	4.95237	6.1477	56.6646	27.5695	3.92168	27.5325	35.825	21.0884	48.5936	13.2853	5.08476	0.00679367	1.84479	0.00085336	0.268572	27.8578	6.57435	6.04479	9.40153	8.50251
	0.00919737	0.572149	0.496733	0.0377374	0.00949101	0.00126986	0.444787	0.457655	0.00864593	0.00061528	0.788394	0.152789	36.7511	41.9678	32.1448	36.1304	37.0742	27.5636	54.9761	39.215	33.2618	14.2152	38.8432	19.8152	10.4158	28.1706	11.872	11.036	10.9645	1.70857	26.6777	38.6542	4.67641	29.5892	29.1041	22.3373	8.53105	11.7687	20.6676	0.401632	3.84566	1.35457	8.16698	11.8514	4.50954	0.520869	9.15372	2.01258
	0.17665	0.29017	0.00032596	1.56948	0.0195167	0.146527	0.22484	1.15588	0.00082208	0.0134459	0.0285835	0.00376802	57.289	46.7815	34.8843	38.5547	41.7348	25.2224	51.6035	37.1819	23.3219	13.9647	24.5408	24.0728	23.6989	28.9368	4.37735	12.3065	13.0333	4.99805	12.3514	12.135	23.1129	43.0816	11.1122	17.5337	2.1032	16.1065	4.98358	0.313167	1.53809	0.0376718	2.43625	3.77613	6.69718	19.9883	13.8024	11.9304
	1.93151	2.12049	0.00638517	0.00061594	0.838893	0.00258737	1.91133	1.17289	0.00083283	0.398656	0.400551	0.00419879	61.9876	40.4631	24.3436	52.0145	5.32019	29.6656	45.8255	36.6074	34.7469	40.1726	39.0483	20.2319	20.8928	39.1008	20.4891	5.32716	4.40389	3.20728	13.458	26.1818	16.2485	19.3477	32.998	23.22	50.0584	6.25918	3.82733	2.14577	3.06843	3.45482	2.01023	25.8495	5.3409	4.68972	13.0242	5.16973
	0.0096275	0.0163786	0.0507608	0.0701836	0.00082362	0.0191421	2.5929	0.113634	0.00114703	0.166166	0.965956	0.814647	54.9848	11.1365	25.835	49.107	16.8142	20.3705	48.2131	36.8452	34.5439	42.3723	35.8989	23.0081	40.6948	28.162	33.1298	17.3984	10.9608	1.92708	16.1117	8.15037	24.6114	26.3792	17.0052	27.2092	37.8698	19.2314	16.5954	2.23191	7.51722	2.27843	19.8364	7.70929	4.019	5.90598	27.6013	2.80934
	1.38407	0.0146516	0.119331	1.09921	0.380351	0.121035	0.457469	0.00583142	0.0001822	0.00051139	0.566488	0.0007361	65.2585	31.7362	34.1957	39.0326	28.0497	0.958086	37.5768	30.4576	31.6569	50.1445	37.0227	25.1121	37.9822	10.0077	19.8931	15.7926	16.6393	5.51203	34.0458	28.5341	14.0162	30.1734	34.5428	18.7367	6.04961	17.3774	3.5302	3.60531	5.04461	2.60758	1.39487	4.40275	4.85472	2.80387	24.4612	4.55297
	0.0118642	0.927694	0.00151509	2.18221	0.583804	0.369319	1.85629	0.381706	0.057608	0.219238	0.202833	0.00020044	55.7541	32.8658	30.6603	40.9684	42.1998	29.7589	44.723	36.8782	21.0843	51.2177	34.5326	18.2032	31.6243	36.0498	35.4079	0.272312	7.2481	1.27457	18.7386	21.5233	28.3442	37.3449	19.6895	22.1429	40.3969	21.3291	2.62513	2.2444	4.40587	3.17314	18.0576	5.0379	1.59549	17.1306	15.8012	1.76416
	1.63018	1.163	0.00198698	1.57103	2.6043	0	0.0724165	0.00035649	0.00030076	0.00011098	0.257166	0.0968709	58.9418	30.1245	27.0699	40.169	27.263	24.6185	48.1734	12.3412	19.1583	30.0307	37.8531	16.7505	30.0661	37.1792	21.9816	8.31406	24.3914	3.49854	36.7457	24.8687	24.7344	34.5706	24.5989	11.4646	39.3836	11.4457	9.00961	0.292627	2.20453	0.0423812	4.0161	2.28072	3.62571	17.9296	17.3954	30.049
	0.0160535	0.00041825	0.0349796	0.871931	0.0228801	0.93828	0.733369	0.0291773	0.00327258	0.241581	0.12928	0.00618087	69.0762	32.9021	33.3048	46.881	29.7097	21.4232	44.3219	40.9322	12.4983	44.3027	33.7085	14.1274	33.0249	34.0661	34.6012	9.74484	3.09026	4.8796	44.8983	28.1695	32.2965	7.88918	10.5953	1.7499	7.92701	22.2866	6.03384	43.4287	1.50308	0.00183685	12.0476	6.77549	4.95747	2.19213	21.3291	4.60478
	0.875734	0.455381	0	0.11956	0.0100975	0.540762	1.02456	1.40737	0.0315313	0.00032752	0.0150088	0.00084863	46.5265	32.6921	38.889	40.161	36.4675	22.2475	45.4393	38.5343	10.7786	41.1487	33.8904	17.7144	41.9398	33.9487	29.9503	1.34979	5.83875	0.496104	34.5444	12.106	24.223	44.052	30.8227	20.2341	25.5046	22.47	17.7365	0.0975072	2.99505	1.03439	5.4986	12.9283	5.78954	31.1172	8.48008	11.2551
	0.72812	0.0212993	0.120168	0.0370449	0.0349578	1.41488	0	0.314841	0.908237	0.866667	0.00651567	0.0011504	52.4894	38.7435	19.6772	36.7146	29.8771	28.2774	44.5337	36.8384	10.3791	60.9647	37.5164	16.3998	9.33581	36.8258	25.8992	6.26609	15.4187	4.58284	12.0604	18.4267	17.0808	11.8166	21.6259	19.3974	26.282	9.27606	9.39642	5.70893	2.10221	1.34346	8.63647	1.94077	9.50474	4.40766	2.88907	1.98684
	0.00513341	1.14996	0.0385524	0.16393	0.00426306	0.217606	0.0196804	0.0987297	0.598712	0.0008156	0	0.00142632	48.3368	40.5259	33.1363	40.9988	39.1984	29.5135	38.683	33.8892	8.90014	51.5461	36.2292	21.2081	22.4826	5.90969	18.0685	2.07958	14.4942	1.79547	32.5448	23.8058	44.1152	8.56017	17.9623	27.7595	21.6714	31.7302	5.97987	0.00831447	0.579668	0.0168188	38.046	0.969814	5.05473	4.78399	14.9302	5.91036
	0.0127743	0.0843955	0.887443	0.947798	0.00057639	0.381538	1.52484	0.361128	0.475194	0.184958	0.00164857	0.00267593	8.8556	39.439	31.0274	43.9117	30.3266	19.6073	37.6062	34.6863	14.6067	52.2504	28.8341	20.8347	36.4407	36.73	12.459	56.456	3.81363	5.81003	10.5297	7.05105	31.1137	48.4835	20.7404	24.6432	36.1117	10.1141	44.4081	3.92623	0.965234	10.8338	6.2205	32.5166	24.06	13.7383	11.7878	3.16125

## Sheet: Extended Data Fig.5g
		EV			XRCC1FL			XRCC1161-406			XRCC1161-406RK			EV			XRCC1FL			XRCC1161-406			XRCC1161-406RK
		exp1	exp2	exp3	exp1	exp2	exp3	exp1	exp2	exp3	exp1	exp2	exp3	exp1	exp2	exp3	exp1	exp2	exp3	exp1	exp2	exp3	exp1	exp2	exp3
		0.466984	0.00023285	0.811537	2.7548	0.0157338	0.822093	0.239177	0.00482921	0.00512215	0.0733727	0.034032	0.72604	41.0394	60.4498	31.7499	7.61914	8.57013	1.71912	53.4334	27.7768	6.58801	16.7323	22.4396	58.1721
		0.381661	1.96218	0.00145388	0.315042	0.0411566	0.42698	0.180202	0.00238694	0.100975	0.00195891	0.0423779	1.63853	47.672	41.8736	69.9358	11.277	5.51912	3.98839	74.3738	7.82112	41.5448	12.7104	49.0793	1.47472
		0.610515	1.1336	0.262106	0.00116774	0.88951	0.36437	0.00036765	0.426304	0.797137	0.0532708	0.00687297	0.0528459	39.0577	57.7868	41.3381	9.30533	15.2596	28.2228	24.6336	33.9016	34.2658	32.5468	15.1644	24.5534
		0.0122034	0.0643094	0.00159361	0.398879	0.17907	0.855369	0.00295773	0.0629291	0.0632249	0.00097209	0.0307028	0.0238214	18.127	49.8861	51.2141	12.5788	13.7729	27.2626	38.0381	9.11997	43.839	74.8149	20.9562	53.8929
		0.00702135	1.50629	0	0.234682	0.737627	0.00178073	0.104231	0.0710319	0.231618	1.75504	0.344577	0.235256	57.6194	28.3472	53.089	12.5628	2.22872	3.62378	17.2835	16.1165	26.651	67.9807	8.22114	45.8364
		3.63882	0.445638	0.00789963	0.358263	0.942016	0.0719143	0.635075	0.038195	0.0199286	0.0122536	2.38372	0.0533429	30.0521	66.8252	45.0075	10.9563	1.61761	0.971276	58.4721	23.3073	53.9338	13.3386	11.3679	64.5271
		0.038202	1.57049	0.0220744	0.00846942	2.59598	0.0329396	7.5453e-06	0.163639	1.28608	0.0114207	0.628875	2.00944	72.1741	12.2384	57.4536	6.49797	0.382477	6.75	45.4725	53.8883	38.0219	10.342	28.0624	21.436
		0.433935	0.00320839	4.7083e-05	1.24963	1.08802	0.0372985	0.143315	0.00295199	0.656703	1.54245	0.650392	0.151087	47.4026	67.1154	54.5776	12.371	8.69484	5.14948	11.1444	12.2505	38.6644	28.3012	40.5174	40.3455
		0.620444	0.127313	0.327765	0.00319143	0.00053008	0.0941631	0.0869298	0.144407	0	0.22727	0.491885	1.87603	72.4731	26.1654	63.5789	5.2809	5.197	14.4027	17.5132	11.757	30.3979	11.7049	37.4493	8.12171
		0.00602412	0.00327953	0.00284683	0.453359	0.0219029	0.713546	0.308782	0.785427	0.0294504	0.00404804	0.045383	2.09427	30.6333	59.7739	46.5659	5.38024	2.09334	10.3753	68.2264	40.8675	26.2657	58.6619	11.6056	9.84094
		0.0589592	0.641547	0.241184	0.242175	0.408675	0	0.0006398	0.0162263	0.109325	0.366554	0.71673	2.22728	54.1152	72.8257	53.9614	13.6834	3.04486	5.53227	27.7698	19.0547	20.0093	62.2383	20.4825	43.4484
		1.47736	0.00215821	0.00934719	0.00369363	0.00012903	0.00203847	0.00093987	0.00237678	0.23851	0.00399488	0.162046	2.09001	37.8037	48.1809	65.5861	9.78834	2.62873	11.0031	69.2753	20.6916	28.3807	18.8721	54.5412	16.4006
		0.361464	0.439106	0.00773359	1.56174	0.135345	0.0444552	0.350385	0.0155465	0.0233012	0.368575	0	0.288575	26.4921	41.855	43.5897	4.65116	9.94238	9.32407	68.1519	19.3368	21.1908	59.3501	13.013	13.75
		0.118434	1.4226	0.130983	0.0326592	0.0456142	0.697542	0.541783	0	0.0187339	0.00809714	0.0118943	0.0656685	54.5925	42.6022	64.8896	0.391651	15.0284	2.84304	65.6259	27.4312	28.0797	0.297628	19.4397	18.5593
		0.0615825	1.24003	1.83443	0.00247399	0.538763	0.199655	0.151036	0.11443	0.00380416	0.00052047	0.0013402	0.22232	41.5495	34.4806	57.3184	8.38081	8.06706	5.59119	38.3136	34.528	59.5766	26.4087	38.5365	18.6839
		0.251678	0.269155	0.206373	0.00394641	0.631416	0.0037879	0.241011	1.13283	0.00041178	0.0143282	0.80781	3.70848	65.6585	46.6517	59.9461	5.78689	6.32026	12.665	72.6911	47.7761	55.4008	23.0749	50.8593	14.4991
		0.435069	0.00442902	0.00189058	0.61265	0.0159296	0.00538702	0.0446363	0.0384144	2.54117	0.0035747	0.52386	0.0142874	57.2071	38.7998	61.7091	18.0805	9.46237	5.26176	40.1233	7.73	44.817	23.0632	20.2417	31.4469
		1.47859	0.0297583	0.154383	0.012635	1.12189	0.0057505	0.0129564	0.230955	0	0.293233	0.441069	1.74922	51.5282	41.7381	67.0224	21.3477	9.56771	10.4696	19.7532	2.58185	13.0544	51.7806	23	48.4023
		0.593879	2.50378	0.174745	0.00606582	0	0.289274	0	1.04158	0.0007933	0	1.38693	0.0585592	70.2383	51.9016	64.7296	12.4356	8.45409	3.10596	26.874	13.3752	38.2186	7.64465	18.8497	41.6006
		0.761452	2.4331	0.337336	0.459395	0.00970288	0.0913373	0.039165	0.10404	0.345881	0	0.91539	2.40714	61.1908	46.9388	58.0838	4.10669	6.78222	16.2128	27.1788	17.4932	51.6523	52.1493	7.45887	11.6959
		0.500346	1.48804	0.368562	0.152359	2.09328	0.0254793	0.00043117	0.00793955	0.00500239	0.471994	0.116517	0.0474506	38.7402	60.0045	62.9719	26.3004	1.76067	13.2358	19.4184	16.5462	41.4604	50.3803	26.8826	11.0653
		0.00041035	1.12233	0.00407105	0.158721	0.98145	1.31674	0.237259	0.740928	1.74621	0.875547	0.0304596	0.215108	39.1932	40.2937	53.9705	8.55167	8.4465	6.1902	55.6282	14.0868	20.8625	12.7796	29.4314	51.5555
		0.0923053	1.39237	0	0.623162	0.827373	0	0.00948251	1.34443	0.0128989	0.0092166	0.627671	2.02745	19.3729	62.8831	36.6602	2.46493	8.21308	24.0303	29.7903	12.0414	50.4094	21.6195	52.6592	22.7906
		0.024249	0.185388	0.0101094	0.127188	0.0446035	0.00217526	0.00840873	0.343467	6.11894	0	2.12502	0.0107048	30.4768	63.6711	67.6815	14.1818	2.23899	6.90055	50.3691	17.502	26.4627	7.8823	9.41269	58.1233
		0.56163	0.989205	0.0730432	6.6968e-05	0.957221	1.89932	0.0748354	0.0502618	0.00628871	0.0327592	0.635738	0.841623	41.7984	49.9088	48.4147	5.20683	4.68441	8.13889	1.20625	6.84724	18.3968	58.5171	59.6142	22.9706
		0.0254412	0.183949	0.620182	1.09429	0.0931432	0.083357	0.00254582	1.41916	0.648416	0.188087	0.878594	0.185558	50.3789	41.3269	68.0819	19.1574	10.1473	6.18427	14.91	12.8541	25.5952	64.5575	16.1675	23.9087
		0.127115	0.723007	0	0.0422063	1.60115	1.67097	0.189837	0.0510813	0	0	1.65552	2.10032	55.9425	66.3735	41.7635	5.58733	20.0422	45.3944	54.8777	11.8504	17.5431	17.4433	11.5503	30.2327
		0.16748	1.33627	0.00480775	0.807518	0.0979559	0.0805795	1.5207	1.68782	0.17294	0.00517612	1.74565	0.864703	12.4693	35.5368	74.4531	22.2277	1.45433	9.72394	42.7388	19.9098	43.3589	68.7983	25.2849	61.7533
		0.0524531	0.0419952	0.00101587	0	0.0004333	0.0363731	2.34698	3.64377	1.70225	0.0423205	3.52758	1.06356	50.7675	5.16212	69.1092	12.099	1.46048	5.37329	11.9578	11.06	41.6172	42.2436	0.930846	7.05422
		0.0241912	1.68184	0	0.00571429	1.13579	0.161634	2.42662	0.1142	0.275931	0.00166635	0.00192741	0	42.8825	12.0143	50.7657	7.81542	0.745675	5.39131	60.2834	32.6799	42.8856	8.04217	8.44787	18.3847
		0.772277	0.198878	0.379554	0.01722	0.853153	0.357533	0.0205536	0.113497	0.0469213	0.605301	0.599786	0.277053	40.8622	40.8466	49.5827	7.59945	0.481471	6.81837	64.819	5.09625	45.5899	30.7054	28.5838	64.8307
		0.0135173	1.11546	0.14438	0.00201086	0.272014	0.0122749	0.357481	0.00901695	0.019915	0.0018961	0.364377	0.165723	30.1403	42.1158	55.3896	7.20897	14.5054	5.28208	50.1479	21.8543	41.7404	66.2188	49.0235	53.7202
		3.13722	0.733609	0.925379	0.0547759	0.012213	0.0454948	0.0484628	0.179516	0.0763913	0.391155	0.0736534	1.77283	17.8572	24.956	70.5508	13.3844	4.16209	31.6029	69.7053	11.4335	30.9567	29.4613	53.325	26.9279
		0.607622	0.0150578	1.26748	0.991956	0.951869	0.00074801	0.337419	0.0138155	0.0506368	0.722367	0.608417	0.0420283	66.8624	59.7012	64.9138	50.5184	7.18003	13.8828	26.5719	55.532	37.8321	27.7925	24.6008	15.3696
		1.75404	0.227636	0.737449	0.902761	1.76709	0.00502417	0.550908	0.626225	0.265879	0.0178963	0.333926	0.00850869	70.9985	60.7837	37.157	8.31974	8.78682	11.1226	4.15438	16.7029	54.4632	5.71225	1.2286	61.1467
		0.00187967	1.9367	1.41046	0.0872087	0.00330695	0.694761	0.441272	0.00623244	0.829884	1.06496	0	3.31119	53.5905	32.8231	70.4262	5.99928	9.63788	9.75825	71.3519	25.5033	44.5377	73.1787	27.6235	17.088
		1.52026	0.614588	0.209613	0.061042	1.01335	0.236199	0.0729685	2.33651	0.42798	0.00186407	0.597895	0.0345869	59.3632	14.2103	71.28	10.6267	2.36205	5.78528	47.2633	21.5418	22.3465	22.6529	28.0841	46.8519
		19.5101	0	0	0	0.00024105	1.59365	0.666724	0.00136159	1.99593	0.251272	0.00572385	0.0953467	67.0468	55.4364	63.8413	2.02766	11.1736	5.2508	38.7744	22.6221	47.0589	1.38633	20.7806	52.3609
		0.332724	1.10858	1.95238	2.73671	0.567268	0.0982636	0.00162341	0.00690248	0.00098898	0.336182	0.0520571	0.0545987	32.7337	11.9319	52.3694	13.791	0.621095	12.1164	55.7279	17.9181	24.89	59.1857	39.5063	21.9556
		0.120826	0.544952	0.00193622	1.21873	0.00577926	0.787079	0.435619	0.00951587	0.105365	1.16118	0.0632557	0.921485	55.545	63.4826	57.3308	7.9049	5.22902	5.38825	24.82	20.8064	64.1235	6.55075	31.477	30.2576
		0.0675632	0.204674	0.0896687	0.00705935	0.034378	0	0.021016	0.804519	0.0559817	0.00156602	0.02915	2.33344	46.4907	14.4683	75.4906	16.6021	0.657184	5.04489	30.0735	28.6953	18.7541	9.59921	12.2383	22.4194
		0.00844064	1.51496	0.108697	0	0.195953	0.0230012	0.0016199	0.0509661	0.272475	0.04343	1.30636	0.643677	40.9099	37.7008	58.75	8.64261	6.96288	6.49393	25.3972	18.759	10.3992	14.9296	37.4242	57.1852
		3.70319	0.0134787	0.120231	1.38974	0.0086701	0.00403121	0.001788	0.0386325	0.00265008	0	0.0580908	0.0191467	30.8784	42.6585	42.8612	11.1188	0.715123	8.15391	29.1556	37.7208	25.6623	16.9549	63.9495	8.81453
		7.24339	1.16043	0.011283	0.247534	0.760636	1.01663	0.335725	0.0175749	0.0106387	0.341703	0.152893	0.0215257	16.4239	58.3166	59.3822	3.2358	5.36519	13.7259	22.1875	16.3948	19.2213	20.4263	7.30702	27.5865
		0	0.657719	0.00045773	0.0718184	1.66964	0.0106721	0.680353	2.01164	0.636176	0.136654	0.0668919	0.00214952	69.213	47.97	50.7894	24.6297	7.20603	7.43659	62.2037	20.9617	16.0857	61.2455	12.9762	8.78731
		0.00872507	0.00939809	0.193299	0.0665398	0.492234	0.989293	0.0840519	1.38092	0.571557	0.657522	0.0137709	0.232804	48.5225	57.5322	53.2816	16.122	2.70043	8.22714	9.04178	19.3516	19.7179	64.2745	37.9662	19.6765
		0.058209	0.245148	0.060448	0.842725	0.00515167	0.0569371	0.00258591	1.41725	0.01339	0.345785	0.00595885	0.0993166	58.8514	60.1168	72.007	6.40654	2.63342	10.1814	24.5032	3.49452	56.7027	37.1872	13.1615	62.853
		0.765912	0.313075	0.0298982	2.8636	0.526817	0.789149	0.017222	1.27261	0.020737	0	0.344796	0.162819	17.4062	47.1284	71.6662	9.02876	19.9886	9.03237	62.629	19.3189	42.921	53.409	16.6877	46.0834
		3.64227	0.90072	0.092091	0.343934	0.370624	0.118789	1.25948	0.0340347	0.00336395	0.00683767	1.20565	0.0239042	53.8735	36.9769	14.4761	3.09869	6.55407	9.14397	30.7933	13.81	48.5186	58.0907	10.1735	58.0296
		1.05956	0.00169468	1.04832	0.0350335	1.91825	1.52231	0.0053263	0.246633	0.690306	0	0.0420858	0.00327996	14.9307	52.7652	26.4386	9.2357	5.35889	5.52762	61.7401	11.095	44.9974	8.98255	22.8445	39.4615
			0.0555967						1.14253			0.104312						6.43181			12.1102	50.7311		16.6484	21.9271
												0.0124568						9.79109			26.2433	32.5128		58.5961	44.5158
												0.00364996						3.71193			43.1791	33.0963		3.34294	24.9312
												0.176949						2.78567			30.1837	47.8067		59.2153	39.3348
																		1.59037			59.2496			51.7212	59.2636
																		2.52081			18.2291			2.46905
																					14.055			33.7468
																					13.3706			20.6689
																					19.5041
																					37.3561
																					44.1818
																					14.3138
																					19.9149
																					44.2348
																					8.28618
																					19.3327
																					35.1291
																					19.3196
																					14.2809
																					17.6751

## Sheet: Extended Data Fig.5h
		EV-YFP			APLFWT			APLFZFD
Low APLF	NT	1	1	1	1	1	1	1	1	1
Low APLF	2h	0.208115	0.144352	0.151544	0.247064	0.432064	0.403806	0.0523285	0.0356044	0.0450151
High APLF	NT	1	1	1	1	1	1	1	1	1
High APLF	2h	0.206484	0.205037	0.169625	0.775114	1.04979	0.987518	0.148338	0.354498	0.30652
		Exp1	Exp2	Exp3	Exp1	Exp2	Exp3	Exp1	Exp2	Exp3

## Sheet: Extended Data Fig.5k
	0μM NAD+			50μM NAD+
XRCC1 FLWT	0.1325	0.126	0.159	2.0825	1.506	2.262
XRCC1 FLRK	0.1275	0.116	0.144	0.2875	0.18	0.04
APLF FLWT	0.1715	0.208	0.259	1.3655	1.064	1.24
APLF FLZFD	0.252	0.185	0.281	0.2095	0.136	0.203
	Exp1	Exp2	Exp3	Exp1	Exp2	Exp3
