# Supplementary material for: XRCC1 protects transcription from toxic PARP1 activity during DNA base excision repair
Source: Nat Cell Biol. 2021 Nov 22;23(12):1287–98. doi: 10.1038/s41556-021-00792-w (PMC8683375; doi:10.1038/s41556-021-00792-w)
Supplement: Source Data Extended Data Fig. 6 — Statistical source data. [file 41556_2021_792_MOESM24_ESM.xlsx]

## Sheet: Extended Data Fig.6b
	WT			XRCC1-/-
NT	1	1	1	1	1	1
2h	1.13672	0.820955	1.08693	0.0927835	0.0871795	0.132106
6h	1.1198	0.920424	0.962423	0.270987	0.421978	0.325934
9h	0.802678	0.93634	0.987661	0.427835	0.397802	0.2366
9h + PARPi	1.07681	0.890584	0.994391	0.634021	0.736996	0.601516
24h	0.745595	0.824934	0.905216	0.463918	0.534799	0.349756
	Exp1	Exp2	Exp3	Exp1	Exp2	Exp3
