# Supplementary material for: XRCC1 protects transcription from toxic PARP1 activity during DNA base excision repair
Source: Nat Cell Biol. 2021 Nov 22;23(12):1287–98. doi: 10.1038/s41556-021-00792-w (PMC8683375; doi:10.1038/s41556-021-00792-w)
Supplement: Source Data Extended Data Fig. 7 — Statistical source data. [file 41556_2021_792_MOESM26_ESM.xlsx]

## Sheet: Extended Data Fig.7e
	WT			XRCC1-/-			HPF1-/-			XRCC1-/- /HPF1-/- #6
NT	1	1	1	1	1	1	1	1	1	1	1	1
20min	0.00716488	0.00716488	0.00474951	0.00026473	0.00026473	0.00066831	0.00052253	0.00052253	0	0.00864285	0.00864285	0
2h	1.12977	1.12977	1.2564	0.114306	0.114306	0.125856	1.03281	1.03281	0.988521	0.0286166	0.0286166	0.0460557
	Exp1	Exp2	Exp3	Exp1	Exp2	Exp3	Exp1	Exp2	Exp3	Exp1	Exp2	Exp3
