# Supplementary material for: XRCC1 protects transcription from toxic PARP1 activity during DNA base excision repair
Source: Nat Cell Biol. 2021 Nov 22;23(12):1287–98. doi: 10.1038/s41556-021-00792-w (PMC8683375; doi:10.1038/s41556-021-00792-w)
Supplement: Source Data Extended Data Fig. 8 — Statistical source data. [file 41556_2021_792_MOESM28_ESM.xlsx]

## Sheet: Extended Data Fig.8a
		WT				XRCC1-/-
NT	DMSO	1	1	1	1	1	1	1	1
NT	PARPi	1	1	1	1	1	1	1	1
H2O2	DMSO	0.910875	0.856525	0.870281	0.909514	0.664773	0.687812	0.637818	0.713274
H2O2	PARPi	0.877846	0.808576	0.985572	0.979908	0.812483	0.69959	0.896034	0.79832
		Exp1	Exp2	Exp3	Exp4	Exp1	Exp2	Exp3	Exp4

## Sheet: Extended Data Fig.8b
		WT			XRCC1-/-
NT	DMSO	1	1	1	1	1	1
NT	PARPi	1	1	1	1	1	1
H2O2	DMSO	1.08082	1.10295	1.0852	0.873586	0.76574	0.991625
H2O2	PARPi	1.08934	1.0626	1.20464	0.914108	0.939138	0.849967
		Exp1	Exp2	Exp3	Exp1	Exp2	Exp3

## Sheet: Extended Data Fig.8c
		WT			XRCC1-/-
NT	DMSO	1	1	1	1	1	1
NT	PARPi	1	1	1	1	1	1
H2O2	DMSO	0.608371	0.774756	0.735691	0.717906	0.972983	0.570131
H2O2	PARPi	0.677497	0.707866	0.779176	0.643565	0.494362	0.792818
		Exp1	Exp2	Exp3	Exp1	Exp2	Exp3
