# Supplementary material for: XRCC1 protects transcription from toxic PARP1 activity during DNA base excision repair
Source: Nat Cell Biol. 2021 Nov 22;23(12):1287–98. doi: 10.1038/s41556-021-00792-w (PMC8683375; doi:10.1038/s41556-021-00792-w)
Supplement: Source Data Extended Data Fig. 9 — Statistical source data. [file 41556_2021_792_MOESM29_ESM.xlsx]

## Sheet: Extended Data Fig.9a
		WT				XRCC1-/-
NT	siCTR	1	1	1	1	1	1	1	1
NT	siUSP11	1	1	1	1	1	1	1	1
H2O2	siCTR	0.82023	0.744243	0.572381	0.622847	0.160168	0.135635	0.0977255	0.146398
H2O2	siUSP11	0.869537	0.735688	0.515303	0.56522	0.383963	0.340336	0.187113	0.283202
		Exp1	Exp2	Exp3	Exp4	Exp1	Exp2	Exp3	Exp4
		WT			XRCC1-/-
NT	siCTR	1	1	1	1	1	1
NT	siUSP22	1	1	1	1	1	1
H2O2	siCTR	0.636922	0.459289	0.455835	0.1258	0.101216	0.0591573
H2O2	siUSP22	0.584937	0.431381	0.359077	0.221749	0.147979	0.0440174
		Exp1	Exp2	Exp3	Exp1	Exp2	Exp3
		WT			XRCC1-/-
NT	siCTR	1	1	1	1	1	1
NT	siUSP36	1	1	1	1	1	1
H2O2	siCTR	0.583909	0.532932	0.455835	0.135028	0.123774	0.0591573
H2O2	siUSP36	0.639599	0.577131	0.458223	0.159733	0.191262	0.10675
		Exp1	Exp2	Exp3	Exp1	Exp2	Exp3
		WT			XRCC1-/-
NT	siCTR	1	1	1	1	1	1
NT	siUSP3	1	1	1	1	1	1
H2O2	siCTR	0.828938	0.77623	0.680758	0.228151	0.127547	0.133185
H2O2	siUSP3	0.711812	0.584451	0.592775	0.893545	0.864085	0.91327
		Exp1	Exp2	Exp3	Exp1	Exp2	Exp3

## Sheet: Extended Data Fig.9b
H2BK120mUb
		WT					XRCC1-/-						H2AK119mUb		WT					XRCC1-/-
NT	siCTR	1	1	1	1	1	1	1	1	1	1		NT	siCTR	1	1	1	1	1	1	1	1	1	1
NT	siUSP3	1	1	1	1	1	1	1	1	1	1		NT	siUSP3	1	1	1	1	1	1	1	1	1	1
H2O2	siCTR	0.722637	0.679461	0.438494	1.32263	0.665687	0.339868	0.278346	0.26497	0.489979	0.280849		H2O2	siCTR	1.00718	0.961401	0.746995	0.722724	0.872058	0.746313	0.714931	0.446737	0.482126	0.597583
H2O2	siUSP3	0.724235	0.535262	0.910316	0.518623	0.638408	0.585038	0.909133	0.675135	0.754529	0.799847		H2O2	siUSP3	0.998626	0.965678	0.627949	0.72363	0.959239	0.915043	1.01464	0.573445	0.669334	1.07635
		Exp1	Exp2	Exp3	Exp4	Exp5	Exp1	Exp2	Exp3	Exp4	Exp5				Exp1	Exp2	Exp3	Exp4	Exp5	Exp1	Exp2	Exp3	Exp4	Exp5

## Sheet: Extended Data Fig.9c
H2BK120mUb											H2AK119mUb
		WT				XRCC1-/-							WT				XRCC1-/-
NT	siCTR	1	1	1	1	1	1	1	1		NT	siCTR	1	1	1	1	1	1	1	1
NT	siUSP3	1	1	1	1	1	1	1	1		NT	siUSP3	1	1	1	1	1	1	1	1
MMS	siCTR	1.27019	0.488256	0.974632	0.486858	0.0968909	0.0852829	0.0809435	0.177819		MMS	siCTR	1.04684	0.997824	1.09649	1.03106	0.0976516	0.203632	0.263302	0.277357
MMS	siUSP3	0.70947	0.73603	1.04119	0.608901	0.362805	0.285821	0.439724	0.60622		MMS	siUSP3	1.12115	1.19611	1.10143	1.18468	0.26201	0.508008	0.566126	0.576113
		Exp1	Exp2	Exp3	Exp4	Exp1	Exp2	Exp3	Exp4				Exp1	Exp2	Exp3	Exp4	Exp1	Exp2	Exp3	Exp4
