# Supplementary material for: XRCC1 protects transcription from toxic PARP1 activity during DNA base excision repair
Source: Nat Cell Biol. 2021 Nov 22;23(12):1287–98. doi: 10.1038/s41556-021-00792-w (PMC8683375; doi:10.1038/s41556-021-00792-w)
Supplement: Source Data Extended Data Fig. 10 — Statistical source data. [file 41556_2021_792_MOESM30_ESM.xlsx]

## Sheet: Extended Data Fig.10c
				WT				XRCC1-/-
	PFA	NT	USP3FL-GFP	90.35	89.46	92.32		89.02	90.45	88.89
			USP3ZnF-GFP	73.26	63.1	75.77		86.55	78.34	86.83
	Pre-extraction	NT	USP3FL-GFP	2.38	1.22	1.32		4.37	0.36	2.65
			USP3ZnF-GFP	3.6	1.84	3.23		2.42	1.82	2.4
		MMS	USP3FL-GFP	18.82	5.63	8.99		53.78	45.89	61.88
			USP3ZnF-GFP	27.08	11.66	26.8		85.65	78.53	85.14
		MMS+PARPi	USP3FL-GFP	12.43	9.58	10.54		9.05	3.38	4.53
			USP3ZnF-GFP	21.1	15.96	16.83		19.64	9.74	20.77
				Exp1	Exp2	Exp3		Exp1	Exp2	Exp3

## Sheet: Extended Data Fig.10f
			0μM NAD+			50μM NAD+
		recUSP3	0.127	0.076	0.305	0.108	0.077	0.112
		XRCC1161-406	0.268	0.138	0.207	1.776	1.425	2.317
			Exp1	Exp2	Exp3	Exp1	Exp2	Exp3
